# Supplementary material for: Survey of CAMHS clinicians about their experience of remote consultation: brief report
Source: BJPsych Open. 2021 Jan 13;7(1):e34. doi: 10.1192/bjo.2020.160 (PMC8058888; doi:10.1192/bjo.2020.160)
Supplement: Supplementary file 1 [file S205647242000160Xsup001.zip]

Archive with 6 entries (6 files):
- coi_disclosure_CB.pdf
- coi_disclosure_TF.pdf
- coi_disclosure_RC.pdf
- coi_disclosure_LC.pdf
- coi_disclosure_AM.pdf
- coi_disclosure_AB.pdf
